# Supplementary material for: The P2X7 Receptor Promotes Colorectal Inflammation and Tumorigenesis by Modulating Gut Microbiota and the Inflammasome
Source: Int J Mol Sci. 2022 Apr 21;23(9):4616. doi: 10.3390/ijms23094616 (PMC9099551; doi:10.3390/ijms23094616)
Supplement: Supplementary file 1 [file ijms-23-04616-s001.zip]

Archive with 1 entries (1 files):
- ijms-1678742-supplementary.pdf
